# Supplementary material for: Chronic Systemic Curcumin Administration Antagonizes Murine Sarcopenia and Presarcopenia
Source: Int J Mol Sci. 2021 Oct 30;22(21):11789. doi: 10.3390/ijms222111789 (PMC8584127; doi:10.3390/ijms222111789)
Supplement: Supplementary file 1 [file ijms-22-11789-s001.zip]

Archive with 1 entries (1 files):
- ijms-1428033-supplementary.pdf
